# Supplementary material for: Peroxiredoxin 5 Acts as a Negative Regulator of the Sodium-Chloride Cotransporter Involved in Alleviating Angiotensin II-Induced Hypertension
Source: Antioxidants (Basel). 2025 Jan 16;14(1):100. doi: 10.3390/antiox14010100 (PMC11761572; doi:10.3390/antiox14010100)
Supplement: Supplementary file 1 [file antioxidants-14-00100-s001.zip]

Archive with 1 entries (1 files):
- antioxidants-3415836-supplementary.pdf
